# Supplementary material for: Homologs of Ancestral CNNM Proteins Affect Magnesium Homeostasis and Circadian Rhythmicity in a Model Eukaryotic Cell
Source: Int J Mol Sci. 2023 Jan 23;24(3):2273. doi: 10.3390/ijms24032273 (PMC9916543; doi:10.3390/ijms24032273)
Supplement: Supplementary file 1 [file ijms-24-02273-s001.zip]

Archive with 1 entries (1 files):
- ijms-2144695-supplementary.pdf
